# Supplementary material for: Anharmonicity and Spectra–Structure Correlations in MIR and NIR Spectra of Crystalline Menadione (Vitamin K3)
Source: Molecules. 2021 Nov 10;26(22):6779. doi: 10.3390/molecules26226779 (PMC8620535; doi:10.3390/molecules26226779)
Supplement: Supplementary file 1 [file molecules-26-06779-s001.zip]

Archive with 1 entries (1 files):
- molecules-1441593-supplementary.pdf
